# Supplementary material for: Prevalence of type 2 diabetes mellitus and impaired fasting glucose, and their associated lifestyle factors among teachers in the CLUSTer cohort
Source: PeerJ. 2024 Jan 22;12:e16778. doi: 10.7717/peerj.16778 (PMC10809994; doi:10.7717/peerj.16778)
Supplement: Supplemental Information 10 [file peerj-12-16778-s010.zip]

Archive with 2 entries (2 files):
- Code.R
- __MACOSX/._Code.R
